# Supplementary material for: Variation in genome content and predatory phenotypes between Bdellovibrio sp. NC01 isolated from soil and B. bacteriovorus type strain HD100
Source: Microbiology (Reading). 2019 Oct 8;165(12):1315–30. doi: 10.1099/mic.0.000861 (PMC7137782; doi:10.1099/mic.0.000861)
Supplement: Supplementary File 1 [file mic-165-1315-s001.xlsx]

## Sheet: Sheet1
Strain #	Environment Type	BLAST Results (Top Hit)	Accession Number (Top Hit)	BLAST Identity	RDP Results	RDP Confidence	Silva Result	Silva Identity
31	Freshwater	Aeromonas encheleia	NR_118042.1	0.99	Aeromonas	1	Aeromonas	99.84%
32	Freshwater	Kluyvera intermedia	NR_028802.1	0.99	Pantoea	0.8	Enterobacteriaceae	98.56%
36	Freshwater	Acinetobacter tandoii	NR_117630.1	0.99	Acinetobacter	1	Acinetobacter	99.36%
37	Freshwater	Raoultella ornithinolytica	NR_044799.1	1	Raoultella	1	Raoultella	100%
NC02 (0042)	Soil	Pseudomonas brenneri	NR_025103.1	0.99	Pseudomonas	1	Pseudomonas	100%
43	Soil	Serratia entomophila	NR_025338.1	0.99	Serratia	1	Serratia	99.03%
0057		Escherichia fergusonii	NR_027549.1	1	Escherichia/Shigella	1	Escherichia/Shigella	100%
ML35		Escherichia fergusonii	NR_027549.1	1	Escherichia/Shigella	1	Escherichia/Shigella	100%
